# Supplementary material for: Long‐term trends in sex difference in bladder cancer survival 1975‐2009: A population‐based study in Osaka, Japan
Source: Cancer Med. 2020 Aug 13;9(19):7330–40. doi: 10.1002/cam4.3382 (PMC7541165; doi:10.1002/cam4.3382)
Supplement: Supplementary file 1 — Table S1. [file CAM4-9-7330-s001.xlsx]

## Sheet: table_S1
Table S1. Characteristics of bladder cancer patients in Osaka, Japan stratified by sex, histological type and stage before multiple imputation
		1975-1984		1985-1994		1995-2004		2005-2009
		No.	%	No.	%	No.	%	No.	%
Males	All	1969		3273		4478		3859
	Histologic type
	Urothelial tumors	1550	78.7	2930	89.5	4090	91.3	3504	90.8
	Non-UC	106	5.4	119	3.6	159	3.6	199	5.2
	Unknown	313	15.9	224	6.8	229	5.1	156	4
	Stage
	Localised	1260	64	2380	72.7	3299	73.7	2841	73.6
	Regional	242	12.3	381	11.6	536	12	521	13.5
	Distant	146	7.4	180	5.5	261	5.8	183	4.7
	Unknown	321	16.3	332	10.1	382	8.5	314	8.1
Females	All	643		966		1221		1091
	Histologic type
	Urothelial tumors	461	71.7	781	80.8	988	80.9	920	84.3
	Non-UC	53	8.2	67	6.9	88	7.2	99	9.1
	Unknown	129	20.1	118	12.2	145	11.9	72	6.6
	Stage
	Localised	357	55.5	610	63.1	793	64.9	726	66.5
	Regional	117	18.2	147	15.2	210	17.2	196	18
	Distant	58	9	81	8.4	86	7	55	5
	Unknown	111	17.3	128	13.3	132	10.8	114	10.4
